# Supplementary material for: Adequacy of iodine intake in three different Japanese adult dietary patterns: a nationwide study
Source: Nutr J. 2015 Dec 30;14:129. doi: 10.1186/s12937-015-0116-y (PMC4696276; doi:10.1186/s12937-015-0116-y)
Supplement: Additional file 1: — 31 food groups used in cluster analysis. (CSV 6 kb) [file 12937_2015_116_MOESM1_ESM.csv]

Additional file 1: tableS1. 31 food groups used in cluster analysis
Food group*	Representative foods	Item number in the Standard Tables of Food Composition in Japan 2015
Rice	Milled rice, brown rice	1080-1114, 1116-1121, 18014
Miso soup	Miso, soup stock from kelp and/or bonito	17019-17023 and 17028a), 17044-17048b), 17409-17050
Japanese noodles	Buckwheat, Japanese wheat noodle, soup stock from kelp and/or bonito	1038-1046, 1052-1055, 1122-1130, 17019-17024c) and 17028a) , 17029-17030d)
Non-Japanese noodles	Chinese noodles, Pasta	1047-1051, 1056-1064, 1115, 17024c), 17025, 17044-17048b)
Bread	White table bread, Rolls	1026-1032, 1037, 15035
Potato	Potatoes, Sweet potatoes	2001-2040
Nuts	Almonds, Peanuts	5001-5012, 5014-5035, 5037
Pulses	Soy beans, soy products	4001-4005, 4007-4013, 4016-4019, 4021-4073
Sugar	Sugars, Jams	3001-3023, 7010-7011, 7013-7014, 7046-7047, 7123, 7125, 7154
Confectioneries	Traditional confectioneries, Snacks, Cakes, Candies	1033-1036, 4006, 4014-4015, 4020, 5013, 5036, 13042-13047, 13049, 15001-15034, 15036-15120
Fat	Lard, Butters	14015-14019
Oil	Plant oils, Mayonnaise	14001-14014, 14020-14022, 17040-17043
Fruits	Strawberries, Bananas, Grapes, Apples	7001-7003, 7005-7009, 7012, 7015-7018, 7026-7029, 7035-7036, 7040-7041, 7048-7057, 7060-7062, 7067-7075, 7077-7097, 7102-7117, 7122, 7124, 7126-7136, 7138-7148, 7153, 7155-7158
Green and yellow vegetables	Tomatoes, Carrots, Spinach, Pumpkins (Vegetables generally include more than 600 Êg carotene /100 g edible portion, according to the notification from the Ministry of Health, Labour, and Welfare Japan)	6003-6011, 6018-6021, 6027-6028, 6030-6035, 6046-6050, 6052, 6071-6073, 6075-6077, 6080, 6083, 6086-6087, 6089-6090, 6093-6100, 6113-6114, 6117-6118, 6126-6128, 6130-6131, 6144-6145, 6147, 6157-6158, 6160-6166, 6169-6172, 6182-6184, 6188-6190, 6200-6204, 6207-6209, 6211-6216, 6218-6222, 6224-6225, 6227-6229, 6232, 6237-6239, 6245-6248, 6251-6252, 6254, 6261-6264, 6267-6269, 6272, 6274-6279, 6283-…
White vegetables	Cabbage, Cucumber, Onion, Eggplant (Vegetables which are not included in the category of green and yellow vegetables and pickled vegetables)	6001-6002, 6012-6017, 6022-6026, 6036-6039, 6051, 6054-6065, 6078-6079, 6081-6082, 6084-6085, 6092, 6101-6103, 6106, 6109-6112, 6116, 6119-6125, 6129, 6132-6136, 6149-6156, 6159, 6167-6168, 6173-6181, 6187, 6191-6194, 6205-6206, 6210, 6223, 6226, 6233-6234, 6240-6241, 6243-6244, 6249-6250, 6256-6260, 6265-6266, 6270-6271, 6280-6282, 6286-6292, 6296-6297, 6303-6305, 6307, 6310-6312, 6316-6318, 632…
Pickled vegetables	Salted pickles of cucumber, Pickles of Japanese raddish	6029, 6040-6045, 6053, 6066-6070, 6074, 6088, 6091, 6104-6105, 6107-6108, 6115, 6137-6143, 6146, 6148, 6195-6199, 6230-6231, 6235-6236, 6242, 6253, 6255 6273, 6295, 6306, 6323, 7019-7024, 7037-7039
Mushrooms	Shiitake, Shimeji (Japanese mushrooms)	8001-8036
Seaweeds	Purple laver, Kelp, Hijiki, Wakame	9001-9047
Fish	Horse mackerel, Salmons, Tunas, Shellfish, Shrimps,	10001-10005, 10008-10012, 10015-10034, 10037-10045, 10047-10051, 10053-10056, 10058-10059, 10065-10071, 10073-10081, 10083-10092, 10098-10111, 10114-10124, 10126-10128, 10130-10138, 10144-10150, 10152-10160, 10167-10174, 10179-10206, 10211-10219, 10222, 10225, 10228-10239, 10241-10247, 10249, 10251-10259, 10265-10276, 10279-10282, 10285-10286, 10289-10290, 10292-10293, 10295-10301, 10303-10308, 1…
Fish products	Dried fish, Canned tuna, Fish paste products	10006-10007, 10013-10014, 10035-10036, 10046, 10052, 10057, 10060-10064, 10072, 10082, 10093-10097, 10112-10113, 10125, 10129, 10139-10143, 10151, 10161-10166, 10175-10178, 10207-10210, 10220-20221, 10223-10224, 10226-10227, 10240, 10248, 10250, 10260-10264, 10277-10278, 10283-10284, 10287-10288, 10291, 10294, 10302, 10309, 10315, 10318, 10330-10331, 10341, 10350-10351, 10355-10359, 10363-10364, …
Meat	Beef, Pork, Chicken	11001-11173, 11199-11244, 18002, 18012-18013, 18015-18016
Meat Products	Hams, Bacons	11174-11198
Eggs	Eggs	12001-12020
Dairy Products	Milk, Yogult, Cheese	13001-13027, 13031-13041, 13048, 13050-13052
Alcohol beverages	Sake, Beer, Wine	16001-16032
Fruit and vegetable juice	Straight and Reconstituted fruit juice	6185-6186, 6217, 7042-7043, 7063-7064, 7098-7099, 7118-7119, 7149-7150
Green tea	Green teas, Oolong tea	16033-16042, 16051, 16055
Tea	Black tea	16043-16044
Coffee	Coffee	16045-16047
Sugar sweetened beverages	Fruits drinks contains less than 50% fruit juice, Lactic acid bacteria beverages, cola	7004, 7025, 7033-7034, 7044-7045, 7058-7059, 7065-7066, 7076,
		7100-7101, 7120-7121, 7137, 7151-7152, 13028-13030, 16048-16050, 16052-16054
Seasonings	Soy source, Salt, Vinegars, Roux, Miso and soup stocks which are not used for miso soup and noodle soup	17001-17018, 17019-17023 and 17028a), 17024c), 17026-17027, 17029-17030 d), 17031-17039, 17044-17048b), 17051-17084, 18001, 18004-08005, 18011
* Flours, corns and glutens excluding those in bread and confectioneries were omitted from the grouping method because they could not be assigned to the groups for the staple food.
a) 17019-17023 and 17028 are item numbers for soup stock made from kelp and/or bonito. These soup stocks were included in the groups of gmiso souph, gJapanese noodlesh and gseasoningsh according to their usage.
b) 17044-17048 are item numbers for miso. These were divided into the groups of gmiso souph, gNon-Japanese noodlesh and gseasoningsh according to their usage.
c) 17024 is a number for soup stock made from chicken bone and included in the groups of gJapanese noodlesh, gNon-Japanese noodlesh and gSeasoningsh according to its usage.
d) 17029-17030 are item numbers for Mentsuyu (Japanese instant noodle soup sold in liquid form). These were in the groups of gJapanese noodlesh and gseasoningsh according to their usage
